# Supplementary material for: Seasonal Influence on the Performance of Low-Cost NO2 Sensor Calibrations
Source: Sensors (Basel). 2021 Nov 27;21(23):7919. doi: 10.3390/s21237919 (PMC8659619; doi:10.3390/s21237919)
Supplement: Supplementary file 1 [file sensors-21-07919-s001.zip]

Archive with 1 entries (1 files):
- sensors-1442378-supplementary.pdf
